# Supplementary material for: Efficient and Stable Fiber Dye-Sensitized Solar Cells Based on Solid-State Li-TFSI Electrolytes with 4-Oxo-TEMPO Derivatives
Source: Nanomaterials (Basel). 2022 Jul 5;12(13):2309. doi: 10.3390/nano12132309 (PMC9267960; doi:10.3390/nano12132309)
Supplement: Supplementary file 1 [file nanomaterials-12-02309-s001.zip]

Archive with 1 entries (1 files):
- nanomaterials-1784828-SI.pdf
